# Supplementary material for: The impact of ZIKV infection on gene expression in neural cells over time
Source: PLoS One. 2024 Mar 21;19(3):e0290209. doi: 10.1371/journal.pone.0290209 (PMC10956780; doi:10.1371/journal.pone.0290209)
Supplement: S1 Table — (XLSX) [file pone.0290209.s001.xlsx]

## Sheet: ZIKA_24hpi
Gene	logFC	AveExpr	t	P.Value	adj.P.Val	B
LEFTY2	7.58354	3.20564	24.2326	5.89542e-23	1.14914e-18	37.6969
CXCL2	1.54054	1.73691	13.8186	1.80623e-15	1.76036e-11	24.148
CXCL3	1.51407	1.87145	12.7903	1.64128e-14	1.0664e-10	22.2143
ICAM1	1.59215	1.82732	9.80272	2.04805e-11	6.65344e-08	15.761
TMEM71	1.88881	1.77839	9.29447	7.71709e-11	2.14888e-07	14.532
KCNK12	-1.30277	3.06065	-9.15907	1.1051e-10	2.3934e-07	14.1981
ALK	1.27518	2.25386	8.72633	3.53768e-10	6.26876e-07	13.1128
PLXND1	1.24424	2.39386	8.65323	4.31618e-10	7.01091e-07	12.9268
CCKBR	1.54141	2.21611	8.26693	1.24868e-09	1.62262e-06	11.931
PAPLN	-1.77496	1.92496	-8.12958	1.82984e-09	2.2292e-06	11.572
PKD1L2	1.9436	1.92317	7.98994	2.70488e-09	3.10139e-06	11.2043
TNFAIP3	1.42632	1.9158	7.86432	3.85203e-09	4.17132e-06	10.8713
BCL11A	1.08683	2.79571	7.76662	5.07758e-09	5.10491e-06	10.6109
MYH2	-1.55072	1.9719	-7.71244	5.92081e-09	5.49564e-06	10.466
TLR4	1.43307	2.09801	7.67636	6.55992e-09	5.79433e-06	10.3693
SHISA2	1.35426	3.13653	7.66181	6.83715e-09	5.79433e-06	10.3302
UBD	1.31392	1.76722	7.44567	1.26766e-08	9.88367e-06	9.74706
SLC1A1	-1.38566	2.15577	-7.17784	2.74288e-08	1.78214e-05	9.01683
GABBR2	-1.40906	3.03993	-7.07949	3.64811e-08	2.04795e-05	8.7467
ID3	1.68885	2.61956	7.07674	3.67732e-08	2.04795e-05	8.73914
WNT8B	-1.55715	2.00196	-6.94752	5.35664e-08	2.45351e-05	8.38263
ABCB1	1.47425	2.17294	6.78917	8.51045e-08	3.19011e-05	7.9435
CRLF1	3.03855	2.73937	6.7713	8.96788e-08	3.29815e-05	7.89382
CPE	-1.11486	2.96441	-6.6691	1.21061e-07	4.2138e-05	7.60901
CHRDL2	-1.11901	2.09821	-6.63947	1.32081e-07	4.43882e-05	7.5263
ATP1A2	-1.10156	2.49004	-6.55825	1.67774e-07	5.45079e-05	7.29913
PLA2G2F	1.11757	2.07747	6.55823	1.67785e-07	5.45079e-05	7.29907
GAP43	1.39162	3.24817	6.52845	1.83191e-07	5.66786e-05	7.21563
SCRT2	-1.61521	2.4218	-6.26738	3.96608e-07	0.000107371	6.48158
CPT1A	1.25548	2.08782	6.23776	4.33055e-07	0.000114069	6.39799
CFHR4	1.36075	2.0876	6.21948	4.57205e-07	0.000116913	6.3464
S100A16	1.28961	2.23758	6.16746	5.33609e-07	0.000128409	6.19946
ITGA3	1.82557	2.48026	6.00453	8.66532e-07	0.000186801	5.73835
OTOP1	-1.5342	2.23879	-5.99509	8.91262e-07	0.000186801	5.71158
DLEC1	-1.04081	2.01809	-5.98123	9.28848e-07	0.000192608	5.67229
PCSK2	-1.23194	1.93443	-5.8958	1.19828e-06	0.000235928	5.43001
FRZB	-1.10321	2.51578	-5.89084	1.21616e-06	0.000237054	5.41592
LIX1	-1.03638	2.29511	-5.81938	1.50524e-06	0.000276795	5.21305
TFPI	1.04979	2.37199	5.71983	2.02641e-06	0.000343467	4.93021
MTL5	1.18702	2.16101	5.64969	2.49888e-06	0.000407497	4.73083
CAPN6	-1.56932	2.25089	-5.63281	2.62818e-06	0.000407497	4.68284
BTBD16	1.86945	2.06062	5.62418	2.69686e-06	0.000407497	4.65831
PVALB	-1.07451	2.03453	-5.56534	3.21538e-06	0.000457475	4.49102
LOC440896	-1.2132	2.05644	-5.5609	3.25836e-06	0.000460232	4.47839
CAV1	2.30087	2.15499	5.53723	3.49723e-06	0.000483328	4.41109
CASP8	2.03679	1.9855	5.53101	3.5629e-06	0.000485651	4.3934
EPB41L4B	-1.00231	2.03038	-5.44617	4.59141e-06	0.000604701	4.15218
SCN7A	-1.41587	1.96285	-5.43037	4.81354e-06	0.000619678	4.10725
SLC16A6	-1.02561	2.12835	-5.40263	5.22954e-06	0.000645154	4.02842
TMEM155	-1.16618	1.99692	-5.36623	5.83061e-06	0.000701545	3.92496
LY96	2.76666	2.42605	5.31159	6.8647e-06	0.000794159	3.76972
GDF3	1.27479	2.2322	5.22002	9.02401e-06	0.000980998	3.50973
GPR37L1	-1.28513	2.09892	-5.1859	9.99156e-06	0.00101789	3.41293
EGFL6	-1.32379	1.97761	-5.15596	1.09255e-05	0.0010921	3.32801
KRT75	1.24541	2.0575	5.15375	1.09976e-05	0.0010937	3.32176
ACOX2	1.16627	2.41287	5.14068	1.14351e-05	0.00113144	3.2847
TSPAN2	-1.07564	2.15746	-5.10887	1.25732e-05	0.00120727	3.19455
CALB1	1.94995	2.53756	5.09703	1.30249e-05	0.0012416	3.16102
FLJ45832	-1.19261	1.9467	-5.09414	1.31374e-05	0.0012416	3.15285
FLRT2	1.02713	2.95281	5.0913	1.32492e-05	0.0012416	3.1448
SH3GL2	-1.02464	3.39706	-5.08852	1.33597e-05	0.00124596	3.13691
COL13A1	1.3822	2.43327	5.07821	1.37763e-05	0.00126664	3.10774
KDR	1.39354	2.32119	5.06349	1.43941e-05	0.00128114	3.06607
ICAM4	1.06355	2.04372	5.06171	1.4471e-05	0.00128213	3.06101
ELTD1	1.54826	2.22488	5.03849	1.55076e-05	0.00134944	2.9953
PTPRN	1.02188	2.41803	4.9741	1.87845e-05	0.00152561	2.81326
ITGA4	1.02883	2.19087	4.9582	1.96942e-05	0.00158624	2.76836
EMP3	1.17888	3.06626	4.93638	2.1015e-05	0.0016385	2.70675
MMP1	1.9224	2.49956	4.93161	2.13149e-05	0.00165526	2.69329
CD69	1.0129	2.09773	4.88988	2.41297e-05	0.00176818	2.57558
CCDC37	-1.06985	1.94872	-4.8704	2.55669e-05	0.00185951	2.52068
A2M	1.0145	2.15023	4.86001	2.63681e-05	0.00191066	2.4914
COL19A1	1.19974	2.00903	4.8576	2.65571e-05	0.00191723	2.48463
MAL	1.06927	2.10123	4.85209	2.69953e-05	0.00194091	2.4691
CPNE5	-1.05901	2.01073	-4.84851	2.72835e-05	0.00194091	2.45903
ACSL6	-1.00048	2.08894	-4.83944	2.80285e-05	0.00195118	2.43347
RAMP1	1.45863	2.14615	4.83549	2.83585e-05	0.00196713	2.42237
SPOCD1	2.26816	2.55844	4.83088	2.87495e-05	0.00198016	2.40938
NPAS2	-1.15362	2.05698	-4.76165	3.52979e-05	0.0023281	2.21477
ETS1	1.1356	2.70281	4.63549	5.1254e-05	0.00302294	1.86134
THSD7B	-1.35563	2.07753	-4.60424	5.62022e-05	0.00318458	1.77406
SPP1	2.73224	3.06772	4.5852	5.94453e-05	0.00333605	1.72094
COLEC12	-1.00079	2.01908	-4.5826	5.99025e-05	0.00333605	1.71369
HIVEP3	1.12939	2.36766	4.4897	7.87194e-05	0.00407002	1.4552
EBI3	1.21968	2.30484	4.47021	8.33531e-05	0.00424058	1.40111
SLC26A9	1.38131	2.25637	4.46636	8.43e-05	0.00424866	1.39043
SLC27A2	-1.0025	2.07824	-4.45602	8.68944e-05	0.00433183	1.36177
KIF25	1.28216	1.93695	4.4473	8.91455e-05	0.00438357	1.33759
LOC100128239	1.01532	2.21403	4.42294	9.57371e-05	0.00456261	1.27016
HES3	-1.51281	1.88396	-4.41285	9.86076e-05	0.00460925	1.24224
LOC100127909	-1.19328	2.08356	-4.40674	0.000100387	0.00466696	1.22534
ANKRD20A2	-1.05964	1.82142	-4.40615	0.00010056	0.00466696	1.22371
DLGAP2	-1.17697	2.12658	-4.40363	0.000101302	0.00469023	1.21676
CAV2	1.21069	2.03306	4.40244	0.000101658	0.00469552	1.21345
SRPX2	2.51112	2.66677	4.39281	0.000104561	0.00476192	1.18685
IFI16	1.36041	2.21032	4.38106	0.000108213	0.00481571	1.15441
CHST9	-1.48661	2.00096	-4.323	0.000128193	0.00549172	0.994408
SPON1	-1.01686	2.23346	-4.26219	0.000153009	0.00630284	0.827417
REG1A	1.11191	2.14149	4.23947	0.000163444	0.00656876	0.765199
AGR3	-1.25485	1.99974	-4.22208	0.000171902	0.00673032	0.717629
CDC42BPG	1.18742	2.14729	4.22198	0.000171953	0.00673032	0.717351
TNN	-1.02257	2.08199	-4.2078	0.000179164	0.00695672	0.678621
FAM150B	1.46575	2.28404	4.20249	0.000181946	0.00702274	0.664103
TMEM61	-1.08771	1.86618	-4.19731	0.000184691	0.00707268	0.64999
VGF	1.00274	2.99418	4.19273	0.000187158	0.00712516	0.637484
COL17A1	2.30133	2.42913	4.19092	0.000188142	0.00714865	0.632544
CST7	1.31474	2.3589	4.18275	0.000192645	0.0072772	0.610256
CDH12	-1.3543	2.02076	-4.16229	0.000204383	0.00754862	0.554534
ANXA2P1	1.97604	2.65991	4.15973	0.000205904	0.00754862	0.54755
ANXA2	1.8436	2.6705	4.15523	0.0002086	0.00761428	0.5353
LGR5	-1.02825	2.06607	-4.14374	0.000215635	0.00772119	0.504063
TNFRSF9	1.08286	2.18874	4.13039	0.000224105	0.0078992	0.467784
EMP1	1.63356	2.44533	4.11664	0.000233173	0.00814518	0.430443
ANXA2P3	2.1031	2.67992	4.09361	0.000249165	0.00850565	0.368015
PRDM1	1.08498	2.3564	4.05683	0.000276961	0.00915003	0.26853
TAGLN	1.77503	2.61455	4.03676	0.000293385	0.00956299	0.214362
PTCHD2	-1.00638	2.48703	-4.02744	0.000301325	0.00974035	0.18926
S100A3	1.03509	2.03295	3.97552	0.000349597	0.0106462	0.0496568
OLFM3	-1.1415	1.93334	-3.97215	0.000352979	0.0106506	0.0406177
TFPI2	1.36554	2.23781	3.95099	0.000374962	0.0110729	-0.0161036
PTGER4	1.04494	2.03889	3.94407	0.000382431	0.0112144	-0.0346167
ME1	1.16127	2.13204	3.85873	0.000487406	0.0131517	-0.262078
ATP2B1	-1.0044	1.99227	-3.8165	0.000549263	0.0142336	-0.373986
NPW	1.3319	2.05836	3.74906	0.000664169	0.0162638	-0.551703
IL11	1.45218	2.26531	3.73913	0.000682937	0.0165983	-0.577751
HOXB9	1.13094	2.12805	3.71794	0.000724755	0.0173763	-0.633286
KRT14	1.12274	2.38281	3.70032	0.000761404	0.0180331	-0.679361
LIPC	1.06278	2.22774	3.67283	0.000822196	0.0188766	-0.751072
HS3ST5	1.27408	1.96198	3.67081	0.000826854	0.018939	-0.756344
DACT2	-1.08837	1.92409	-3.66205	0.0008473	0.0193391	-0.779136
OR9I1	1.22071	2.36151	3.64628	0.000885351	0.0199506	-0.820115
FAM159B	-1.09225	1.95477	-3.63488	0.000913899	0.0202691	-0.849709
LRTM1	-1.21207	2.12062	-3.61589	0.000963431	0.0208529	-0.898909
TTLL2	1.03652	2.29919	3.52236	0.0012477	0.0250982	-1.13958
MRGPRD	1.17074	2.30327	3.49737	0.00133642	0.0264461	-1.20342
FAM123C	-1.00184	2.10176	-3.49096	0.00136015	0.0268069	-1.21977
TMEM14E	-1.07753	1.92398	-3.49013	0.00136322	0.026835	-1.22187
ABCA12	1.5447	2.51772	3.48984	0.00136433	0.026835	-1.22262
KCNIP1	-1.04892	2.72837	-3.46653	0.00145429	0.0280186	-1.28191
SLC24A3	-1.09154	2.19465	-3.45654	0.00149457	0.0285222	-1.30727
LOC100130938	1.5483	2.46008	3.43945	0.001566	0.029266	-1.35058
EMILIN2	1.11791	2.17083	3.43015	0.00160625	0.0297078	-1.37411
ITGB2	1.09176	2.09613	3.42491	0.00162933	0.0299048	-1.38734
CD1C	-1.26136	2.13834	-3.38911	0.00179594	0.0316514	-1.47755
CXCL14	1.82071	2.61259	3.38428	0.00181963	0.0317531	-1.48969
TDRD5	1.34287	2.4547	3.2479	0.00262677	0.0401891	-1.82888
GDF15	1.14368	2.07385	3.23675	0.0027061	0.0409943	-1.8563
RDH12	-1.44023	1.96291	-3.2303	0.002753	0.0412781	-1.87213
FPR2	1.06618	2.21699	3.21844	0.00284136	0.0419582	-1.90123
ALPK2	1.25008	2.34479	3.19094	0.00305667	0.0441011	-1.96846
S100A6	1.06371	2.32965	3.17663	0.00317475	0.0450053	-2.00331
FAM5B	-1.19376	2.06265	-3.16089	0.00330969	0.0463866	-2.04157
PHLDA2	1.03562	2.00795	3.13798	0.0035158	0.0480916	-2.09706
LOC644248	1.01861	2.27518	3.12169	0.00366974	0.0494337	-2.13639

## Sheet: ZIKA_48hpi
	logFC	AveExpr	t	P.Value	adj.P.Val	B
CXCL2	1.8093	1.73691	16.2294	1.57178e-17	3.06371e-13	27.6563
CXCL3	1.63221	1.87145	13.7883	1.92434e-15	1.87547e-11	23.7201
LRP2	-1.06427	2.30625	-12.1567	6.78939e-14	4.14747e-10	20.6722
IFIT3	2.22528	2.86845	11.9757	1.02763e-13	4.14747e-10	20.3113
UBD	2.11066	1.76722	11.9606	1.06389e-13	4.14747e-10	20.2811
IFIH1	3.78341	3.16649	11.4706	3.33531e-13	1.08353e-09	19.2797
CCKBR	2.10368	2.21611	11.2825	5.21362e-13	1.45177e-09	18.8858
IFI44	3.51016	3.27511	11.0164	9.88045e-13	2.40737e-09	18.3199
PIAS1	-1.13908	3.05041	-10.2515	6.52802e-12	1.41382e-08	16.6335
IFI44L	2.88662	3.77437	10.1609	8.2055e-12	1.54868e-08	16.4278
TMEM71	2.05983	1.77839	10.136	8.73975e-12	1.54868e-08	16.371
PLA2G2F	1.70045	2.07747	9.97878	1.30373e-11	2.11769e-08	16.0104
PKD1L2	2.39291	1.92317	9.83699	1.87509e-11	2.81149e-08	15.6821
WNT10A	1.19349	2.1604	9.6222	3.26798e-11	4.54996e-08	15.1788
IFIT2	3.60139	3.34091	9.56043	3.83837e-11	4.98784e-08	15.0327
TNFAIP3	1.71491	1.9158	9.45551	5.05028e-11	6.15251e-08	14.7833
RAD1	-1.02287	2.4218	-9.41639	5.59643e-11	6.4168e-08	14.6899
ICAM1	1.47302	1.82732	9.06923	1.40425e-10	1.52064e-07	13.8505
ISG15	2.72513	3.61327	8.85297	2.51045e-10	2.57546e-07	13.3184
IFNB1	3.88603	2.71563	8.65406	4.30651e-10	4.19713e-07	12.8229
IFIT1	2.22271	2.8727	8.46669	7.19246e-10	6.67598e-07	12.3507
BCL11A	1.16818	2.79571	8.34792	9.97856e-10	8.84101e-07	12.0487
IFI6	2.4511	4.2031	8.29329	1.1607e-09	9.83665e-07	11.9092
BST2	3.93934	3.50854	8.22135	1.41716e-09	1.15097e-06	11.7247
IRF9	2.37115	3.04938	8.10775	1.94481e-09	1.51633e-06	11.432
OASL	4.15231	3.74167	7.90212	3.46261e-09	2.49975e-06	10.8975
TPRX1	-1.07325	2.121	-7.63458	7.38808e-09	5.14316e-06	10.1937
LEFTY2	2.31702	3.20564	7.40387	1.42924e-08	9.48424e-06	9.57931
ITGB2	2.35779	2.09613	7.39652	1.45971e-08	9.48424e-06	9.55965
WNT8B	-1.65194	2.00196	-7.37043	1.57344e-08	9.89337e-06	9.48971
MX1	2.69189	2.87703	7.32281	1.80456e-08	1.0992e-05	9.36191
DDX60	2.21329	2.91952	7.27738	2.05712e-08	1.21507e-05	9.23971
CXCL1	1.06351	2.04148	7.2426	2.2744e-08	1.3039e-05	9.14601
CXCL10	3.56301	3.09843	7.13836	3.07522e-08	1.71263e-05	8.86433
CD69	1.45232	2.09773	7.01119	4.44957e-08	2.34408e-05	8.51905
SHISA2	1.18325	3.13653	6.69431	1.12415e-07	5.21713e-05	7.65142
CH25H	3.29068	2.82615	6.55594	1.68922e-07	7.13044e-05	7.26961
IFITM1	2.58154	3.08164	6.27135	3.9197e-07	0.000155244	6.47948
CACNA1S	1.67505	2.04782	6.26601	3.98226e-07	0.000155244	6.46461
DDX60L	1.82675	2.50874	6.08203	6.87968e-07	0.000257882	5.95084
USP41	1.59192	2.46552	5.94427	1.03702e-06	0.000374326	5.56499
USP18	1.56794	2.80875	5.87635	1.26989e-06	0.000434257	5.37445
STMN1	1.15786	3.43368	5.84242	1.40522e-06	0.000472252	5.27919
DHX58	1.51525	2.7706	5.56302	3.2378e-06	0.00100176	4.4938
CCL5	1.95545	2.94323	5.4919	4.00477e-06	0.00115206	4.29372
STAT1	1.59209	2.71438	5.19885	9.61263e-06	0.00237176	3.46977
ATP4A	1.54974	2.66656	4.86947	2.56377e-05	0.00543184	2.54726
TAP1	1.31445	2.87423	4.84173	2.78384e-05	0.00577263	2.46987
OAS1	2.27222	3.18355	4.77883	3.35463e-05	0.0063484	2.29465
IGSF3	1.71191	3.67247	4.67209	4.60043e-05	0.00786592	1.9981
CXCL11	1.86797	2.99951	4.64399	4.99843e-05	0.00820503	1.92022
TRIM31	1.44107	2.2498	4.61192	5.49451e-05	0.00870723	1.83143
IFI16	1.40485	2.21032	4.52416	7.11432e-05	0.0105055	1.5891
OTOP1	-1.13975	2.23879	-4.45371	8.74853e-05	0.0118309	1.39528
IL29	1.43264	2.47772	4.42539	9.50519e-05	0.0124346	1.31757
CSAG2	1.64315	2.9741	4.39854	0.000102821	0.0128474	1.24398
SSTR4	1.19283	2.19749	4.3284	0.000126193	0.014729	1.05223
SNORD113-1	-1.01264	2.03234	-4.26755	0.000150643	0.0164963	0.886554
HERC6	1.22919	2.36569	4.21059	0.000177724	0.0187254	0.732008
PSMB8	1.01261	2.09136	4.19973	0.000183405	0.0190156	0.702605
TNFRSF9	1.09456	2.18874	4.17505	0.000196981	0.0197009	0.635891
FRMPD2	-1.10806	1.97037	-4.14851	0.000212687	0.0209378	0.56425
GCM1	1.05708	2.19468	4.13753	0.000219539	0.0215038	0.534644
KRT14	1.22923	2.38281	4.05126	0.000281426	0.0258752	0.302939
GSC	1.40985	2.77203	4.03198	0.000297432	0.0264728	0.251366
SPINK2	1.00853	2.27191	4.02722	0.000301515	0.0265814	0.238658
PARP12	1.19302	2.54271	4.01806	0.00030954	0.0266972	0.214177
TDRD5	1.65102	2.4547	3.9932	0.000332375	0.0279252	0.147857
SNORD114-19	-1.14874	2.05502	-3.95481	0.000370893	0.0294692	0.0457412
RSAD2	1.00877	2.21	3.91835	0.000411502	0.0312101	-0.0509579
TTLL2	1.14795	2.29919	3.90106	0.000432244	0.0323559	-0.0967051
DTX3L	1.10055	2.29198	3.87698	0.000462834	0.0331675	-0.160291
PARP9	1.14593	2.43518	3.8706	0.000471283	0.0335265	-0.17711
AWAT2	1.13715	1.89998	3.74803	0.000666086	0.0415464	-0.498336
CKM	1.36302	2.32753	3.69491	0.000773013	0.0451125	-0.636323
LRRC25	1.05907	2.10085	3.65766	0.000857737	0.0481797	-0.732621

## Sheet: ZIKA_72hpi
	logFC	AveExpr	t	P.Value	adj.P.Val	B
IFIT3	4.19948	2.86845	22.6	5.45918e-22	1.0641e-17	38.717
APOL6	3.0872	2.4925	18.797	1.77345e-19	1.7284e-15	33.6065
IFIH1	5.99748	3.16649	18.1833	4.94001e-19	3.20969e-15	32.6777
IFI44	5.37581	3.27511	16.8716	4.86726e-18	2.37181e-14	30.5816
CXCL2	1.80223	1.73691	16.166	1.76816e-17	6.06047e-14	29.3872
IFI6	4.76939	4.2031	16.1372	1.86553e-17	6.06047e-14	29.3374
PKD1L2	3.86559	1.92317	15.891	2.95815e-17	8.23718e-14	28.9084
CCKBR	2.93128	2.21611	15.7211	4.07985e-17	9.94055e-14	28.6087
TMEM71	3.0872	1.77839	15.1915	1.13045e-16	2.4483e-13	27.6552
DDX60	4.51709	2.91952	14.8523	2.20255e-16	4.29322e-13	27.0287
DHX58	4.01935	2.7706	14.7564	2.66516e-16	4.72266e-13	26.8492
IFIT2	5.42045	3.34091	14.3894	5.57527e-16	9.05609e-13	26.1531
PLA2G2F	2.43479	2.07747	14.2881	6.85172e-16	1.02734e-12	25.9583
IFI44L	3.82559	3.77437	13.4661	3.79815e-15	5.28811e-12	24.3334
WNT10A	1.6537	2.1604	13.3325	5.05189e-15	6.56476e-12	24.0616
IFI27	2.74681	2.78525	13.1738	7.10763e-15	8.65887e-12	23.7361
IFNB1	5.90271	2.71563	13.1451	7.56278e-15	8.6714e-12	23.6768
CXCL3	1.51812	1.87145	12.8246	1.52196e-14	1.64811e-11	23.0085
ISG15	3.91492	3.61327	12.7182	1.92471e-14	1.97455e-11	22.7838
TNFAIP3	2.26079	1.9158	12.4653	3.3801e-14	3.29425e-11	22.244
BST2	5.94091	3.50854	12.3986	3.92633e-14	3.5525e-11	22.1003
USP41	3.31794	2.46552	12.3893	4.00959e-14	3.5525e-11	22.0801
IFIT1	3.23962	2.8727	12.3403	4.4776e-14	3.79467e-11	21.9741
CSAG1	3.41382	2.68232	12.2476	5.52253e-14	4.48521e-11	21.7727
ULBP1	2.72223	2.62529	12.0357	8.95156e-14	6.97936e-11	21.3082
OASL	6.26252	3.74167	11.918	1.1736e-13	8.79838e-11	21.0475
HERC5	3.38768	2.71347	11.8098	1.50754e-13	1.03118e-10	20.8062
TAP1	3.20411	2.87423	11.8022	1.53417e-13	1.03118e-10	20.7893
USP18	3.1381	2.80875	11.761	1.68843e-13	1.09703e-10	20.697
CCL5	4.17248	2.94323	11.7185	1.86433e-13	1.17225e-10	20.6014
YBX1	-1.42001	3.79428	-11.6903	1.99114e-13	1.21285e-10	20.538
CH25H	5.80701	2.82615	11.5692	2.64423e-13	1.56186e-10	20.2642
TDRD7	2.11286	2.75265	11.5217	2.95636e-13	1.69487e-10	20.1565
LRP2	-1.00561	2.30625	-11.4867	3.21101e-13	1.78826e-10	20.0767
UBD	1.98728	1.76722	11.2614	5.48224e-13	2.96833e-10	19.5597
IL29	3.63808	2.47772	11.238	5.79805e-13	3.04837e-10	19.5055
GSC	3.92596	2.77203	11.2277	5.94285e-13	3.04837e-10	19.4816
CSAG2	4.18588	2.9741	11.2051	6.27221e-13	3.13482e-10	19.4294
PLCG2	2.63181	2.50338	11.1608	6.97658e-13	3.39969e-10	19.3264
ICAM1	1.80924	1.82732	11.1393	7.34515e-13	3.49199e-10	19.2766
RARRES3	1.6438	2.2026	11.1015	8.0461e-13	3.73416e-10	19.1884
IFITM1	4.56061	3.08164	11.0791	8.49172e-13	3.84931e-10	19.1362
DDX60L	3.31523	2.50874	11.0378	9.38125e-13	4.15589e-10	19.0397
CXCL10	5.4918	3.09843	11.0026	1.02149e-12	4.42463e-10	18.9572
ELN	1.19862	2.11209	10.9048	1.29548e-12	5.48944e-10	18.727
KRT14	3.3028	2.38281	10.8853	1.35833e-12	5.63331e-10	18.681
ARHGAP9	2.91072	2.57964	10.8722	1.40228e-12	5.69441e-10	18.6502
ATP4A	3.40871	2.66656	10.7105	2.0833e-12	8.2873e-10	18.2662
CXCL11	4.2313	2.99951	10.5195	3.33994e-12	1.30204e-09	17.8079
IRF1	1.97789	2.27071	10.5099	3.42044e-12	1.30728e-09	17.7848
DDIT3	2.73475	3.07032	10.337	5.26669e-12	1.9742e-09	17.3652
OAS1	4.83108	3.18355	10.1605	8.21462e-12	3.02112e-09	16.9328
KCNV1	3.0419	2.59522	9.88834	1.64333e-11	5.82397e-09	16.2574
ITGB2	3.14523	2.09613	9.86676	1.73696e-11	6.04586e-09	16.2034
LMO2	1.02745	2.24446	9.81315	1.99371e-11	6.8178e-09	16.069
PARP14	2.23629	2.46582	9.76195	2.27515e-11	7.64606e-09	15.9402
PIAS1	-1.07521	3.05041	-9.67675	2.83633e-11	9.37045e-09	15.7252
DDX58	2.05176	2.54137	9.62578	3.23768e-11	1.05123e-08	15.5961
NMI	1.92517	2.44332	9.61964	3.2898e-11	1.05123e-08	15.5805
ALDH1L2	1.02744	2.27041	9.54668	3.9786e-11	1.25082e-08	15.3949
MX1	3.47823	2.87703	9.46191	4.9663e-11	1.53116e-08	15.1784
RTP4	2.18247	2.4991	9.45724	5.02742e-11	1.53116e-08	15.1665
HERC6	2.7383	2.36569	9.38	6.15846e-11	1.79154e-08	14.9683
GBP1	1.89147	2.33625	9.34757	6.70772e-11	1.86781e-08	14.8848
IRF9	2.69631	3.04938	9.21962	9.40888e-11	2.58307e-08	14.5541
LOC643037	2.76509	2.52447	9.19266	1.01069e-10	2.73616e-08	14.4842
CHAC1	2.25413	2.39816	9.15221	1.12547e-10	3.00516e-08	14.379
SEMA3D	1.8184	2.35016	9.11236	1.25153e-10	3.2966e-08	14.2752
VEGFA	1.72816	2.28504	9.09945	1.29538e-10	3.36661e-08	14.2415
TPRX1	-1.27006	2.121	-9.03456	1.5407e-10	3.9392e-08	14.0719
CPO	2.25999	2.40088	9.00133	1.68415e-10	4.20864e-08	13.9848
TNFRSF9	2.35307	2.18874	8.97542	1.80538e-10	4.45448e-08	13.9168
SERPINI2	1.58906	2.23972	8.76736	3.1649e-10	7.52685e-08	13.3674
FOS	2.47449	2.74195	8.7621	3.21038e-10	7.53937e-08	13.3534
SHISA2	1.54233	3.13653	8.72579	3.5429e-10	8.12449e-08	13.2569
NCOA7	1.03678	2.79674	8.68755	3.93102e-10	8.90971e-08	13.1551
LARP1B	1.06434	2.16811	8.65295	4.31958e-10	9.67213e-08	13.0628
HIP1R	1.89563	2.44306	8.59813	5.01668e-10	1.0865e-07	12.9162
PSMB8	2.06369	2.09136	8.55905	5.58264e-10	1.19579e-07	12.8115
EGR4	2.83236	2.54681	8.52984	6.04775e-10	1.28133e-07	12.7331
UBQLNL	1.13868	2.33646	8.51391	6.31779e-10	1.32416e-07	12.6903
LOC100129196	3.26465	2.46792	8.4865	6.8114e-10	1.383e-07	12.6166
ANGPT2	1.48849	2.25282	8.46724	7.18155e-10	1.39851e-07	12.5647
NFE2L3	1.39334	2.3169	8.46597	7.20683e-10	1.39851e-07	12.5613
ASNS	1.06902	3.53498	8.46397	7.24653e-10	1.39851e-07	12.5559
NLRC5	1.71396	2.3313	8.45494	7.4287e-10	1.41961e-07	12.5316
RELB	1.07521	2.21312	8.39048	8.87204e-10	1.67897e-07	12.3575
ZC3HAV1	1.36636	2.6677	8.32011	1.07762e-09	2.00454e-07	12.1669
KCNG3	2.24741	2.51862	8.27495	1.22122e-09	2.18385e-07	12.0443
SLC16A6	1.56754	2.12835	8.25737	1.28226e-09	2.25169e-07	11.9965
XBP1	1.0553	3.24255	8.23978	1.34641e-09	2.33883e-07	11.9486
RGAG1	1.77477	2.34211	8.23726	1.35588e-09	2.33883e-07	11.9417
JDP2	1.12891	2.40886	8.18262	1.57836e-09	2.69872e-07	11.7927
STAT1	2.5035	2.71438	8.17503	1.61207e-09	2.73239e-07	11.772
BEST1	1.88771	2.43303	8.13859	1.78444e-09	2.99847e-07	11.6724
ALB	1.02001	2.25745	8.01817	2.49891e-09	4.12786e-07	11.342
DDIT4	1.62268	3.66471	8.00107	2.62171e-09	4.29432e-07	11.295
KLF4	2.52461	2.29798	7.92495	3.24704e-09	5.23068e-07	11.0851
RNF123	1.46974	2.87106	7.85218	3.98633e-09	6.31721e-07	10.8838
SLC13A3	1.70245	2.48031	7.65269	7.01674e-09	1.10299e-06	10.3288
PCK2	1.18718	2.34114	7.63676	7.34231e-09	1.13584e-06	10.2843
LOC401317	1.13568	2.33334	7.62809	7.52578e-09	1.14603e-06	10.26
OTOP1	-1.93915	2.23879	-7.57745	8.69468e-09	1.28628e-06	10.1183
PLCL1	1.27535	2.34788	7.57681	8.71073e-09	1.28628e-06	10.1165
IFI16	2.34612	2.21032	7.55543	9.25888e-09	1.34682e-06	10.0566
ZNF767	1.30866	2.64727	7.54771	9.46545e-09	1.36667e-06	10.0349
PDCL2	1.20244	2.21183	7.53241	9.88843e-09	1.41267e-06	9.99197
NPTX1	1.62982	2.19002	7.53098	9.92901e-09	1.41267e-06	9.98795
IDI2	1.13709	2.17656	7.51461	1.0405e-08	1.46966e-06	9.94198
PARP9	2.22375	2.43518	7.51119	1.05073e-08	1.47344e-06	9.93237
TLR3	2.11914	2.37871	7.49598	1.09747e-08	1.528e-06	9.88963
IL15	1.94171	2.24712	7.48912	1.11923e-08	1.54724e-06	9.87036
C4orf32	1.51456	2.31635	7.48414	1.13531e-08	1.54751e-06	9.85635
HERPUD1	1.21305	2.88886	7.45646	1.22904e-08	1.65217e-06	9.77846
B2M	1.2411	3.28415	7.42902	1.32965e-08	1.7631e-06	9.7012
RANBP3L	2.15448	2.35488	7.41845	1.37062e-08	1.79303e-06	9.6714
FUT1	1.445	2.19758	7.36454	1.60031e-08	2.03877e-06	9.51927
PARP12	2.18532	2.54271	7.36014	1.62071e-08	2.05135e-06	9.50683
NFKBIZ	1.17736	2.09374	7.35146	1.66169e-08	2.07627e-06	9.48231
PROK2	2.55553	2.46739	7.31481	1.84661e-08	2.27251e-06	9.37869
CHAT	-1.72591	2.16046	-7.30272	1.91212e-08	2.31497e-06	9.34446
INHBE	1.58225	2.24178	7.29041	1.98121e-08	2.36171e-06	9.3096
CLEC4A	1.48576	2.27881	7.27761	2.05572e-08	2.4285e-06	9.27335
XAF1	2.75636	2.79897	7.2729	2.08385e-08	2.44689e-06	9.26
SCG5	1.0142	3.55754	7.26273	2.14592e-08	2.48978e-06	9.23118
PARP10	1.78208	2.39262	7.21704	2.44875e-08	2.8077e-06	9.10155
DUSP10	1.17089	2.27698	7.17472	2.76771e-08	3.10047e-06	8.9813
HBG1	1.81152	2.34859	7.15312	2.94648e-08	3.26322e-06	8.91984
CRH	-1.32754	2.03653	-7.14674	3.00139e-08	3.30526e-06	8.9017
BATF2	2.90909	2.46584	7.12985	3.152e-08	3.45162e-06	8.85362
COLEC11	1.83095	2.42522	7.08106	3.63148e-08	3.90648e-06	8.71456
PDK4	1.00912	2.06811	7.07462	3.70011e-08	3.94112e-06	8.69617
CASP1	1.72079	2.27258	7.00993	4.46592e-08	4.53384e-06	8.51144
RSAD2	1.79668	2.21	6.97879	4.88987e-08	4.88786e-06	8.42238
GPA33	2.54747	2.37366	6.97678	4.91862e-08	4.89151e-06	8.41662
KCNE2	1.07875	2.22025	6.96855	5.03807e-08	4.9597e-06	8.39306
PLD6	1.06133	2.32076	6.92496	5.72108e-08	5.60379e-06	8.26821
MEF2C	1.78038	2.71466	6.89133	6.3114e-08	5.94308e-06	8.17177
ADAMTS8	-1.03894	1.94331	-6.82965	7.55898e-08	6.98293e-06	7.99465
DTX3L	1.93728	2.29198	6.82457	7.6721e-08	7.02088e-06	7.98006
CD69	1.40987	2.09773	6.80624	8.09514e-08	7.2381e-06	7.92736
PTGER3	1.56619	2.23267	6.79711	8.31453e-08	7.40031e-06	7.9011
NXPH4	1.02539	2.36172	6.70599	1.08623e-07	9.36846e-06	7.63865
CARS	1.18801	2.23608	6.66714	1.21759e-07	1.03153e-05	7.52656
IL28B	1.11166	2.13759	6.66578	1.22247e-07	1.03153e-05	7.52263
SLC3A2	1.34695	2.63362	6.62457	1.38001e-07	1.13979e-05	7.40363
OVGP1	1.45025	2.64191	6.61584	1.41594e-07	1.15405e-05	7.3784
SP100	2.38275	2.39534	6.56422	1.64847e-07	1.31151e-05	7.22913
ULBP2	1.74385	2.42596	6.54372	1.75118e-07	1.37084e-05	7.16979
SPDYE1	2.0012	2.46435	6.53039	1.82145e-07	1.42015e-05	7.13117
MOV10L1	1.40148	2.30265	6.50372	1.97057e-07	1.51222e-05	7.05394
INSL5	2.34192	2.3077	6.45001	2.30935e-07	1.71155e-05	6.89822
TRIB3	1.22355	2.77285	6.40519	2.63661e-07	1.92483e-05	6.76816
SLC22A4	1.01027	2.11218	6.38634	2.78791e-07	2.01267e-05	6.7134
HIF3A	-1.24353	2.29772	-6.38258	2.81909e-07	2.01471e-05	6.70249
ZNF441	1.20107	2.23842	6.36843	2.93968e-07	2.0761e-05	6.66138
SAMD9L	2.17041	2.37015	6.36554	2.9649e-07	2.08635e-05	6.653
SAMD9	2.37077	2.43224	6.30954	3.5e-07	2.38538e-05	6.4902
COLQ	1.0431	2.09992	6.30095	3.59027e-07	2.41316e-05	6.46521
NOG	1.5458	2.31137	6.24994	4.17672e-07	2.69423e-05	6.31678
PPP1R15A	1.24419	3.13902	6.18951	4.99762e-07	3.03469e-05	6.14077
TBC1D3B	1.10043	2.16939	6.17332	5.24399e-07	3.09745e-05	6.09357
ISL2	2.0316	2.43253	6.14146	5.76493e-07	3.34435e-05	6.00068
PTGER4	1.62086	2.03889	6.11783	6.1846e-07	3.54559e-05	5.93177
SNHG12	1.09114	2.42912	6.06651	7.20493e-07	4.00109e-05	5.78204
TINAGL1	-1.29206	1.98955	-6.04768	7.62027e-07	4.1646e-05	5.72709
IRF7	1.41176	2.30513	6.04387	7.70717e-07	4.18415e-05	5.71598
ADAMTS6	1.03456	2.31809	6.02524	8.14699e-07	4.30355e-05	5.66157
GBP5	1.9556	2.18064	6.00914	8.54711e-07	4.45455e-05	5.61457
IGFBP6	1.7689	2.32665	5.96883	9.63798e-07	4.87957e-05	5.49683
KIAA1530	-1.1567	2.04953	-5.96079	9.87173e-07	4.98497e-05	5.47335
FAP	1.23199	2.29427	5.94944	1.02115e-06	5.12997e-05	5.44018
IFI35	1.25864	2.38451	5.94526	1.03397e-06	5.18099e-05	5.42796
SLC37A2	1.11189	2.14133	5.89945	1.18532e-06	5.76164e-05	5.29409
ABCC6P1	1.17243	2.02315	5.88847	1.22478e-06	5.88017e-05	5.262
IQUB	1.27965	2.17872	5.86522	1.31278e-06	6.26923e-05	5.19402
FIGF	1.12163	2.1643	5.8381	1.42343e-06	6.63914e-05	5.11475
PXDNL	1.37683	2.02503	5.82765	1.46854e-06	6.8154e-05	5.08419
PXT1	1.06699	2.28169	5.81999	1.50252e-06	6.94006e-05	5.06178
STX1A	1.59862	2.87202	5.81832	1.51003e-06	6.95825e-05	5.0569
CT45A1	1.41845	2.18746	5.81266	1.53576e-06	7.04352e-05	5.04035
CCL4	1.00917	2.02821	5.77432	1.72203e-06	7.52598e-05	4.92822
OAS2	1.98995	2.20106	5.73476	1.93802e-06	8.14135e-05	4.81252
RNU6ATAC	1.36443	2.21551	5.71084	2.08157e-06	8.63045e-05	4.74256
KCNN1	1.01082	2.36209	5.69926	2.15483e-06	8.84253e-05	4.7087
ANGPTL4	1.13159	2.24535	5.68614	2.24095e-06	9.11911e-05	4.67034
WNT8B	-1.26581	2.00196	-5.64763	2.51431e-06	0.000100841	4.55768
SESN2	1.09761	2.2652	5.55289	3.33736e-06	0.00012656	4.28062
UBL4B	1.18529	2.05096	5.47436	4.22033e-06	0.000150389	4.05106
LCP1	-1.0157	1.98193	-5.47343	4.23207e-06	0.000150442	4.04835
H2AFJ	1.0461	2.77498	5.47302	4.23727e-06	0.000150442	4.04715
FLJ16124	1.94672	1.90975	5.46682	4.31656e-06	0.000151874	4.02902
HLF	1.5745	2.38654	5.44641	4.58812e-06	0.000159296	3.96938
DPEP3	-1.31419	2.03199	-5.44632	4.58943e-06	0.000159296	3.9691
TRIM14	1.84072	2.45893	5.42	4.96502e-06	0.000168603	3.89221
ALDH8A1	1.09158	2.14586	5.41018	5.11288e-06	0.000171498	3.86353
DHRS2	1.27302	2.22971	5.40279	5.22707e-06	0.000174462	3.84195
SPAG17	1.20796	2.07238	5.37387	5.69911e-06	0.000187052	3.75747
TNFSF10	1.52725	2.23263	5.3738	5.70024e-06	0.000187052	3.75727
FOSB	1.73831	2.50009	5.35719	5.99039e-06	0.000193319	3.70877
STC2	1.18026	2.58304	5.35458	6.03714e-06	0.000193865	3.70117
SP110	1.80026	2.46103	5.3284	6.52852e-06	0.00020661	3.62474
TNFRSF14	1.27593	2.17079	5.29704	7.16967e-06	0.000222534	3.53325
MOCS3	-1.09481	2.08729	-5.28965	7.32984e-06	0.000226065	3.51168
DSPP	1.10081	2.13215	5.24317	8.42124e-06	0.000252923	3.37617
CD274	1.25962	2.24509	5.239	8.52683e-06	0.0002557	3.364
CALHM3	2.04293	2.21014	5.2261	8.8616e-06	0.000260914	3.32642
UBA7	1.17913	2.20564	5.20854	9.33865e-06	0.000269274	3.27525
ASMT	1.25318	2.0829	5.17969	1.01786e-05	0.000285888	3.19121
RSPO3	1.67464	2.94817	5.1792	1.01935e-05	0.000285888	3.18978
IFIT5	1.27997	2.5424	5.15893	1.08291e-05	0.000300257	3.13078
PLA2G4C	1.19669	2.56658	5.11145	1.24766e-05	0.00033442	2.99267
TEKT3	1.55016	2.16873	5.10653	1.26612e-05	0.000337148	2.97835
BIRC3	1.27844	2.12314	5.10389	1.27612e-05	0.000338884	2.97068
PAGE2B	1.19378	2.09812	5.10135	1.28581e-05	0.000340994	2.9633
GPER	1.36698	2.27969	5.08456	1.35182e-05	0.000352621	2.91449
BCL6	1.01495	2.49663	5.06471	1.4342e-05	0.000367768	2.85684
RSPO2	1.54039	2.51291	5.05668	1.46895e-05	0.000373942	2.8335
GRAMD1B	1.08241	2.21488	4.99955	1.7414e-05	0.000426424	2.66773
C1orf162	1.30009	2.38492	4.99193	1.78138e-05	0.00043349	2.64562
LY6E	1.63926	2.94396	4.98553	1.81564e-05	0.000437499	2.62707
ARC	1.02339	2.24829	4.98427	1.82246e-05	0.000438019	2.62342
MC4R	1.19971	2.17474	4.92412	2.17951e-05	0.000499212	2.44922
JUNB	1.09131	2.1807	4.91919	2.21172e-05	0.000505403	2.43494
UCP3	-1.32114	2.00476	-4.89669	2.36468e-05	0.000532859	2.36987
C2CD4B	1.26046	2.2119	4.89584	2.37066e-05	0.00053359	2.36741
TSPYL5	1.07153	2.18156	4.82339	2.9395e-05	0.000633814	2.15821
VSTM1	-1.09024	1.9977	-4.81098	3.04973e-05	0.000651812	2.12242
TRIM22	1.84497	2.30175	4.79522	3.19562e-05	0.00067927	2.077
PITX1	1.19613	2.37425	4.78307	3.3128e-05	0.000696582	2.04199
TFAP2C	1.09374	2.89156	4.76844	3.45952e-05	0.000718048	1.99988
CACNA1S	1.26737	2.04782	4.74097	3.75266e-05	0.000758785	1.92086
TLX2	1.01048	2.01177	4.74013	3.76203e-05	0.000759352	1.91844
MX2	1.63269	2.23849	4.72246	3.96395e-05	0.000788068	1.86766
ZFP36	1.30701	2.30622	4.70168	4.21518e-05	0.000821492	1.80798
TAS2R8	1.02717	2.25796	4.69665	4.27835e-05	0.00082814	1.79354
TMEM132C	-1.10429	2.24858	-4.67935	4.50289e-05	0.000857666	1.74388
TAP2	1.1518	2.23722	4.65312	4.86558e-05	0.000904099	1.6687
SIX1	1.26069	2.24144	4.6479	4.94118e-05	0.000912923	1.65374
PDE4DIP	1.04199	2.19113	4.63886	5.07473e-05	0.000929668	1.62786
NPY1R	1.05833	2.17226	4.61761	5.40298e-05	0.000980586	1.56706
AVIL	1.14471	2.15509	4.60232	5.65216e-05	0.00101447	1.52333
PEX5L	1.36162	2.34126	4.59885	5.71031e-05	0.00102303	1.51341
GATA3	1.07689	1.9418	4.55541	6.48955e-05	0.00112439	1.3894
TNF	1.14741	2.0432	4.49917	7.65625e-05	0.00127552	1.22924
APLN	-1.26971	2.26321	-4.45563	8.69956e-05	0.0014049	1.10556
GPATCH4	1.08828	1.96602	4.43583	9.219e-05	0.00145976	1.04945
TRIM21	1.2214	2.42389	4.43285	9.29999e-05	0.00146544	1.04098
RYR2	1.09348	2.33977	4.37113	0.000111397	0.0016677	0.866439
SULT2B1	1.23653	2.36133	4.33617	0.000123363	0.00179762	0.767847
EPHA5	1.09533	2.58189	4.32951	0.000125782	0.00182421	0.749089
SGK2	1.014	2.01137	4.26622	0.000151226	0.00209354	0.571236
TEX14	1.21717	2.14797	4.26538	0.000151597	0.00209718	0.568873
ATP6V1B1	1.2571	2.18262	4.24622	0.000160273	0.00218675	0.515182
DIRAS2	1.97	2.35262	4.2265	0.000169713	0.00228274	0.459986
HOXA13	1.34656	2.24147	4.20657	0.000179805	0.00238743	0.404302
WWTR1	1.02881	2.08309	4.20551	0.00018036	0.00239156	0.401327
ASB12	1.14344	1.98836	4.14109	0.000217295	0.00274025	0.221859
AMDHD1	2.04845	2.41961	4.07956	0.000259447	0.00310983	0.0512647
ACOT12	1.09187	2.19079	4.05864	0.00027552	0.0032489	-0.00652525
GAS7	1.47093	2.3351	4.05345	0.000279658	0.00328974	-0.020855
PLSCR1	1.29833	2.39738	3.98974	0.000335675	0.00374804	-0.196223
ERAP2	1.1392	2.342	3.98062	0.000344547	0.00380721	-0.22126
IL22RA1	-1.50083	1.86308	-3.96772	0.000357478	0.00391899	-0.256615
CCDC13	1.66465	2.24427	3.96433	0.000360954	0.00394821	-0.265898
LOC284648	1.06818	2.23549	3.93174	0.000396104	0.00423525	-0.355018
IL21R	1.05013	2.039	3.9254	0.000403325	0.00428107	-0.372337
C6orf222	1.32053	2.32279	3.9106	0.000420675	0.00441087	-0.412704
TRIM25	1.08827	2.53531	3.87251	0.000468743	0.00477364	-0.516336
HHIPL2	1.22699	2.22929	3.79618	0.000581678	0.00562126	-0.722825
LOC728802	1.09146	2.10559	3.77499	0.000617467	0.00586604	-0.779873
IGFL3	1.06189	2.11231	3.77396	0.000619248	0.00587081	-0.782624
GRIA2	1.06213	3.29025	3.71305	0.000734744	0.00668437	-0.945851
HOXA5	-1.07367	2.26242	-3.68059	0.000804576	0.0071156	-1.0324
SEBOX	1.8628	2.47176	3.61671	0.000961245	0.00814988	-1.20179
LOXL4	-1.12089	2.08847	-3.59972	0.00100764	0.00841515	-1.24662
GJA1	-1.16645	2.44158	-3.59884	0.0010101	0.00842504	-1.24893
FGF17	-1.11311	2.05166	-3.58969	0.00103602	0.00859327	-1.27303
PRKCH	1.30089	2.318	3.53161	0.00121632	0.00967298	-1.42539
TMEM100	1.08344	2.25047	3.45367	0.00150637	0.0113851	-1.6281
CDH15	1.65448	2.32735	3.39115	0.00178603	0.0128938	-1.78913
OBFC2A	1.00548	2.19939	3.35108	0.00199078	0.0140182	-1.89158
GSTA3	-1.07276	2.04274	-3.34143	0.00204336	0.0142859	-1.91617
RHBDL2	1.11508	2.44395	3.30268	0.00226818	0.01541	-2.01454
GLP2R	1.04602	2.0702	3.27373	0.0024514	0.0162416	-2.08766
WNT11	1.08862	2.26521	3.22356	0.00280288	0.0180191	-2.21359
LOC100130238	-1.09582	2.17397	-3.19173	0.00305027	0.0191086	-2.29296
TNNC2	1.07513	2.26272	3.16047	0.00331338	0.0202586	-2.3705
PITX2	1.43744	2.26119	3.15981	0.00331913	0.0202641	-2.37213
MAGEB6	-1.01601	2.24699	-3.132	0.00357158	0.0214537	-2.44074
CDH6	-1.02458	2.54835	-3.1262	0.00362651	0.0216834	-2.45502
RNASET2	1.01085	2.89006	3.1166	0.00371915	0.0220748	-2.47861
BARHL2	-1.13747	1.91721	-3.10609	0.00382316	0.0225259	-2.50439
TEX12	-1.08814	2.09244	-3.10264	0.00385793	0.0226434	-2.51285
CPEB1	1.02008	2.12833	3.04836	0.00444541	0.0252753	-2.64513
SERINC4	1.28413	2.1093	2.99208	0.0051434	0.028122	-2.7809
RDH12	1.29598	1.96291	2.90677	0.00640148	0.033212	-2.98392
TAGLN	-1.21882	2.61455	-2.77183	0.00899571	0.0426421	-3.2978
CXCL14	-1.48918	2.61259	-2.76804	0.00908104	0.0428652	-3.30648

## Sheet: ZIKV_5
	logFC	AveExpr	t	P.Value	adj.P.Val	B
KCNK12	-1.95768	3.06065	-10.8809	1.3729e-12	2.35916e-08	18.2396
IGFBP5	-1.40954	3.60142	-10.5751	2.91013e-12	2.35916e-08	17.5541
IFI44L	3.7681	3.77437	10.4859	3.63097e-12	2.35916e-08	17.3517
PBX3	1.01131	2.96428	10.2319	6.85953e-12	3.34265e-08	16.7683
IFI44	3.51335	3.27511	8.71715	3.62705e-10	1.17831e-06	13.0893
LMO2	1.12305	2.24446	8.47982	6.93748e-10	1.30882e-06	12.4822
CXCL2	1.17014	1.73691	8.29795	1.14581e-09	1.71801e-06	12.0116
CLSTN2	-1.16868	2.33741	-7.82442	4.31143e-09	4.6688e-06	10.765
GABBR2	-1.91472	3.03993	-7.60537	8.02931e-09	6.80466e-06	10.1784
ATP1A2	-1.57519	2.49004	-7.41398	1.38832e-08	9.7891e-06	9.66102
ID3	2.2367	2.61956	7.40953	1.40619e-08	9.7891e-06	9.64893
LPPR5	-1.64793	2.82969	-7.31476	1.8469e-08	1.16128e-05	9.39109
RBP1	1.14124	2.57418	7.02089	4.32571e-08	2.21886e-05	8.5852
LPL	-1.38168	2.9309	-6.57751	1.58518e-07	4.82787e-05	7.353
LOC254559	1.00752	2.20762	6.49217	2.0389e-07	5.93168e-05	7.11391
IFIT3	1.50146	2.86845	6.38804	2.77391e-07	7.40671e-05	6.8214
LMO3	-2.15594	3.13061	-6.2443	4.2473e-07	0.000104795	6.41644
ISG15	2.39318	3.61327	6.14636	5.68151e-07	0.000119021	6.13981
CAMK2B	-1.34849	2.65186	-6.0247	8.15996e-07	0.00015148	5.79552
KIT	-1.25456	2.81061	-5.95759	9.96639e-07	0.000174759	5.6053
CPE	-1.22756	2.96441	-5.80535	1.56964e-06	0.000237174	5.17322
SH3GL2	-1.47662	3.39706	-5.79733	1.60767e-06	0.000241051	5.15045
PKD1L2	1.77891	1.92317	5.78137	1.68613e-06	0.000250886	5.10512
LEFTY2	2.24777	3.20564	5.67832	2.29397e-06	0.000301094	4.81226
UBD	1.25254	1.76722	5.61132	2.80247e-06	0.000333402	4.6218
MAL2	-1.38075	2.78641	-5.44305	4.63442e-06	0.000463252	4.14336
SATB2	-1.09854	2.70364	-5.42016	4.96272e-06	0.000483682	4.07827
FAM107A	-1.26376	3.15717	-5.41532	5.03502e-06	0.000483682	4.06451
GAL3ST3	-1.09228	2.59218	-5.4153	5.03522e-06	0.000483682	4.06448
TMEM71	1.39022	1.77839	5.40829	5.14193e-06	0.000486536	4.04453
DACT1	-1.21541	2.96122	-5.29542	7.20458e-06	0.000626927	3.72383
ICAM1	1.08443	1.82732	5.27841	7.58008e-06	0.000650885	3.67553
SLC1A1	-1.27983	2.15577	-5.24118	8.47159e-06	0.000710031	3.56983
PRDM8	-1.04927	3.37363	-5.16794	1.05419e-05	0.000802668	3.36204
VSNL1	-1.50888	2.79323	-5.16272	1.07071e-05	0.000810116	3.34727
LRRC3B	-1.16002	2.90009	-5.15579	1.0931e-05	0.000810138	3.3276
IFITM1	2.66988	3.08164	5.12758	1.18905e-05	0.000874605	3.24765
KIAA1598	-1.18035	3.32008	-5.12111	1.21225e-05	0.000888316	3.2293
TTC9B	-1.08656	2.72035	-5.11149	1.24752e-05	0.000907341	3.20205
IFIH1	2.09502	3.16649	5.02147	1.63139e-05	0.00110031	2.94723
SNCB	-1.19946	3.00534	-4.99263	1.77766e-05	0.00116667	2.8657
CHST15	-1.60442	3.20364	-4.92425	2.1787e-05	0.00136551	2.67258
GAS1	1.0044	3.28479	4.90699	2.29335e-05	0.0014173	2.6239
DYNC1I1	-1.05585	2.79188	-4.89598	2.36967e-05	0.00143446	2.59284
GRM3	-1.00337	2.5858	-4.88882	2.42057e-05	0.00145175	2.57267
TNFAIP3	1.11589	1.9158	4.86413	2.60473e-05	0.00151556	2.5031
RSPO3	1.94818	2.94817	4.76333	3.51233e-05	0.00189122	2.21956
GLT25D2	-1.0434	2.48287	-4.7572	3.57665e-05	0.00191003	2.20235
PLA2G2F	1.02303	2.07747	4.74616	3.69551e-05	0.00194723	2.17136
NFIX	-1.46337	3.32991	-4.72398	3.94618e-05	0.00200113	2.10915
SLA	-1.68954	2.89788	-4.68367	4.44576e-05	0.00219766	1.99619
FAP	1.21	2.29427	4.6195	5.37291e-05	0.00256061	1.81676
NDP	-1.04763	3.05209	-4.61205	5.49234e-05	0.00256731	1.79594
IL1RAPL1	1.22087	2.43896	4.59667	5.74705e-05	0.00266084	1.75302
TMEM108	-1.08435	2.97987	-4.54244	6.74197e-05	0.00297692	1.60189
HEY2	1.43958	2.63944	4.54201	6.75045e-05	0.00297692	1.6007
SEZ6	-1.40469	3.34292	-4.51767	7.25121e-05	0.00313441	1.53299
RSPO2	1.72325	2.51291	4.4722	8.28691e-05	0.00342948	1.40671
CDH6	-1.82094	2.54835	-4.39244	0.000104672	0.00402988	1.18595
IL33	-1.55196	2.43242	-4.35012	0.000118446	0.00440601	1.06917
TSPAN7	-1.03024	3.15015	-4.28644	0.000142591	0.00498992	0.894052
MXRA5	1.63212	2.30849	4.27528	0.000147298	0.00510876	0.863413
FILIP1	1.01412	2.50957	4.26351	0.000152425	0.00523997	0.831136
NOV	-1.27833	2.73907	-4.24788	0.000159501	0.00537887	0.788338
SORCS1	-1.23366	2.44027	-4.2	0.000183261	0.00590432	0.657427
FAM181B	-1.17233	2.913	-4.1665	0.000201914	0.00633771	0.566094
SYNPR	1.31743	2.30869	4.15881	0.00020645	0.00644892	0.545168
EBF1	1.1725	2.06598	4.14753	0.000213293	0.00658875	0.514461
NDRG1	-2.08294	3.28055	-4.13057	0.000223989	0.00679004	0.468387
NXN	1.2518	2.58027	4.11367	0.000235175	0.00696661	0.422512
DOCK9	-1.46394	2.38084	-4.11175	0.00023648	0.00698405	0.417302
KIAA0319	-1.08986	2.39499	-4.09686	0.000246844	0.00714931	0.376936
HOXA2	1.63937	2.46605	4.02149	0.000306511	0.00821226	0.173343
AURKB	1.01298	2.60677	4.0055	0.000320876	0.00849799	0.130301
FAM84B	-1.64241	2.99609	-3.99297	0.000332591	0.00866693	0.0966148
ETS1	1.23713	2.70281	3.99234	0.000333193	0.00867103	0.0949162
HES1	1.2824	2.40405	3.97239	0.000352744	0.00903508	0.0413623
IFITM3	1.04647	2.97067	3.96881	0.000356366	0.00911586	0.0317711
IFITM2	1.00173	3.05702	3.95445	0.00037128	0.0093987	-0.00672044
PTCHD2	-1.24803	2.48703	-3.94853	0.0003776	0.00952158	-0.0225636
FLRT2	-1.00498	2.95281	-3.93824	0.000388842	0.00969221	-0.0500966
IFNB1	2.22676	2.71563	3.92037	0.000409143	0.0100189	-0.0978467
MX1	1.8129	2.87703	3.89883	0.000434992	0.0105235	-0.155307
BNC2	1.02297	2.24544	3.82879	0.000530517	0.0121087	-0.341344
DSCR6	1.12217	2.2204	3.74954	0.000663266	0.0138568	-0.550301
OASL	2.47332	3.74167	3.72113	0.000718304	0.0147121	-0.624801
BST2	2.25233	3.50854	3.71613	0.000728437	0.0148212	-0.637888
DDX60	1.42527	2.91952	3.70487	0.000751773	0.0151068	-0.667341
ADAMTS9	1.1874	2.57515	3.67391	0.000819716	0.0159576	-0.748119
CNTN2	1.0825	2.95003	3.66985	0.000829055	0.0160955	-0.75869
SYN2	-1.58596	2.65067	-3.66051	0.000850935	0.0164275	-0.782995
USP18	1.23436	2.80875	3.6573	0.000858585	0.0165371	-0.791345
EMP3	1.10316	3.06626	3.65191	0.000871578	0.0167377	-0.805356
CPNE6	-1.14717	2.50593	-3.65153	0.000872497	0.0167389	-0.806338
CH25H	2.31678	2.82615	3.64901	0.00087866	0.0167928	-0.812904
GRIA2	-1.29393	3.29025	-3.57604	0.00107593	0.0194288	-1.00165
TFAP2C	1.03681	2.89156	3.57356	0.00108332	0.0195159	-1.00802
PSD2	-1.08232	3.07238	-3.55184	0.00115034	0.020146	-1.06388
PTH1R	1.06361	2.40059	3.54505	0.00117209	0.020326	-1.08131
DLGAP2	-1.18122	2.12658	-3.49396	0.001349	0.022161	-1.21198
PITX1	1.09077	2.37425	3.44825	0.00152882	0.0239127	-1.32815
LMX1A	1.04347	2.31228	3.4469	0.00153447	0.0239127	-1.33157
KIAA1045	-1.15194	2.63885	-3.38422	0.00181995	0.0267731	-1.48971
HOXB5	1.3967	2.63315	3.37257	0.00187833	0.0272735	-1.51894
ITGB2	1.3527	2.09613	3.35478	0.00197098	0.0281247	-1.56349
HOXB2	1.20083	2.3307	3.34173	0.00204172	0.0288595	-1.5961
GABRA5	-1.25405	2.25864	-3.32242	0.00215086	0.0296161	-1.64424
DMRTA2	1.37398	2.67854	3.32203	0.00215312	0.029618	-1.64521
OTOP1	-1.07064	2.23879	-3.30748	0.00223915	0.0304786	-1.68141
CD200R1	1.03	2.57159	3.26855	0.00248568	0.0327592	-1.77782
EPHA5	-1.03411	2.58189	-3.23146	0.00274451	0.0350309	-1.86914
NEUROD6	-1.0419	3.83577	-3.23075	0.00274971	0.0350309	-1.87088
WNT3A	1.16829	2.30972	3.19354	0.00303566	0.0377126	-1.96196
SLC47A1	1.12664	2.30703	3.15989	0.00331847	0.0399528	-2.04385
USP41	1.05883	2.46552	3.12566	0.00363169	0.0427211	-2.12667
CXCL10	1.96967	3.09843	3.11972	0.00368886	0.0432371	-2.141
ARHGAP9	1.05065	2.57964	3.10252	0.00385911	0.0445569	-2.18238
PPFIA4	-1.01689	2.64513	-3.09897	0.00389516	0.0448461	-2.1909
IFIT2	1.47149	3.34091	3.08821	0.00400651	0.0456746	-2.21674
KRT14	1.17961	2.38281	3.07352	0.00416324	0.0467454	-2.25188
CSAG1	1.07762	2.68232	3.05643	0.004353	0.04808	-2.29268
NEUROD2	-1.08487	2.92778	-3.05266	0.00439598	0.0482469	-2.30167
PRKCE	-1.14274	2.39924	-3.0421	0.00451844	0.0490934	-2.3268

## Sheet: ZIKV_8
	logFC	AveExpr	t	P.Value	adj.P.Val	B
CCKBR	1.95418	2.21611	8.28571	1.18534e-09	2.31047e-05	11.5409
CEBPB	1.04838	2.71902	7.58092	8.609e-09	5.59356e-05	9.78867
TAP1	2.48312	2.87423	7.23093	2.35236e-08	0.000109057	8.89251
IFI27	1.87986	2.78525	7.1277	3.17172e-08	0.000109057	8.62514
CXCL3	1.06434	1.87145	7.10814	3.35698e-08	0.000109057	8.57431
DDIT3	2.35183	3.07032	7.02784	4.23918e-08	0.000118043	8.36524
ISG15	2.58809	3.61327	6.64694	1.29211e-07	0.000228962	7.36343
HERPUD1	1.29274	2.88886	6.2821	3.79666e-07	0.000539271	6.3901
PLA2G2F	1.32691	2.07747	6.15597	5.52153e-07	0.000717504	6.05098
BST2	3.70378	3.50854	6.11089	6.31346e-07	0.000723894	5.92952
IFIH1	2.53387	3.16649	6.07333	7.06018e-07	0.000764539	5.82818
PLXND1	1.07207	2.39386	5.89436	1.20345e-06	0.00123461	5.34424
TMEM71	1.50787	1.77839	5.86598	1.30979e-06	0.00127652	5.26733
PKD1L2	1.77267	1.92317	5.7611	1.79138e-06	0.00147434	4.9828
IFIT3	1.35394	2.86845	5.7604	1.7951e-06	0.00147434	4.98091
MVP	1.05206	2.44351	5.73853	1.9163e-06	0.00148602	4.92151
TRIB3	1.38082	2.77285	5.71458	2.05841e-06	0.00148602	4.85647
HERC5	2.03281	2.71347	5.60244	2.87787e-06	0.00186985	4.55161
LEFTY2	2.20892	3.20564	5.58018	3.0759e-06	0.00193405	4.49105
IFI44	2.15592	3.27511	5.34917	6.1357e-06	0.00351756	3.86217
DDIT4	1.33091	3.66471	5.18805	9.9277e-06	0.00488081	3.42356
TNFAIP3	1.16147	1.9158	5.06282	1.4423e-05	0.00598157	3.08297
IRF9	1.7655	3.04938	4.77255	3.41767e-05	0.0103971	2.29608
SLC3A2	1.205	2.63362	4.68524	4.42508e-05	0.0119924	2.06049
WNT8B	-1.29045	2.00196	-4.55177	6.55932e-05	0.0152207	1.70161
UBD	1.00737	1.76722	4.51297	7.35214e-05	0.016102	1.59761
OVGP1	1.24703	2.64191	4.49737	7.69674e-05	0.0163071	1.55586
IFIT1	1.46803	2.8727	4.42085	9.63261e-05	0.0189655	1.35143
IFI6	1.62824	4.2031	4.35534	0.000116653	0.021451	1.17704
STC2	1.1995	2.58304	4.30217	0.00013621	0.0232739	1.03592
C1orf162	1.40606	2.38492	4.26813	0.00015039	0.0240133	0.945773
DHX58	1.44456	2.7706	4.19276	0.000187145	0.0271255	0.74684
IFI44L	1.50246	3.77437	4.18107	0.000193582	0.0273989	0.716083
IFNB1	2.28859	2.71563	4.02923	0.000299789	0.0362949	0.31862
IFIT2	1.91695	3.34091	4.02308	0.000305123	0.0365726	0.302606
DNAH2	1.25815	2.25402	3.97203	0.000353101	0.0385897	0.170053
KRT14	1.51666	2.38281	3.95172	0.000374178	0.0395535	0.117452
DDX60	1.5182	2.91952	3.94644	0.000379856	0.0395535	0.103791
CSPG5	-1.03662	2.60447	-3.89831	0.000435636	0.0422459	-0.0204524
CD69	1.0125	2.09773	3.86425	0.000479846	0.0445388	-0.10805
ZFP36	1.33472	2.30622	3.79583	0.000582246	0.0497769	-0.283211

## Sheet: ZIKV_11
	logFC	AveExpr	t	P.Value	adj.P.Val	B
CCKBR	1.80638	2.21611	7.65906	6.89084e-09	7.56923e-05	9.34415
CXCL2	1.05709	1.73691	7.49626	1.09658e-08	7.56923e-05	8.96521
BCL11A	1.32315	2.79571	7.47514	1.16498e-08	7.56923e-05	8.91574
IFIT3	1.68906	2.86845	7.1862	2.67726e-08	0.00010253	8.23238
CXCL3	1.06752	1.87145	7.12941	3.15608e-08	0.00010253	8.09663
SHISA2	1.57764	3.13653	7.05627	3.90272e-08	0.000108674	7.92114
BCL11B	1.14118	3.50866	6.35869	3.02568e-07	0.000626049	6.21238
UBD	1.41486	1.76722	6.33854	3.21183e-07	0.000626049	6.16215
TMEM71	1.57571	1.77839	6.1299	5.96641e-07	0.00105725	5.63993
ICAM1	1.24846	1.82732	6.07682	6.98717e-07	0.00113495	5.5064
LEFTY2	2.3702	3.20564	5.98761	9.11342e-07	0.00136645	5.28146
IFIH1	2.46161	3.16649	5.90014	1.18289e-06	0.00164693	5.06028
PLA2G2F	1.19257	2.07747	5.53272	3.54478e-06	0.00431041	4.12576
TNFAIP3	1.26038	1.9158	5.49394	3.98048e-06	0.00431041	4.02672
PKD1L2	1.67038	1.92317	5.42866	4.83816e-06	0.00471527	3.85989
IFI6	1.96103	4.2031	5.24552	8.36246e-06	0.00740914	3.39122
IFIT2	2.42969	3.34091	5.09917	1.29419e-05	0.010968	3.01641
IFI44	1.83056	3.27511	4.54188	6.75295e-05	0.04701	1.59374
WNT8B	-1.28427	2.00196	-4.52995	6.9941e-05	0.04701	1.56347

## Sheet: ZIKV_14
	logFC	AveExpr	t	P.Value	adj.P.Val	B
SIX5	-1.15737	2.73343	-10.9234	1.23806e-12	2.41322e-08	17.4717
CXCL2	1.32447	1.73691	9.39233	5.9619e-11	5.81047e-07	14.1848
CCKBR	2.12866	2.21611	9.0255	1.57855e-10	1.02564e-06	13.3413
NELL1	1.15183	2.54651	8.73881	3.41982e-10	1.66648e-06	12.6671
PIAS1	-1.19107	3.05041	-8.47447	7.04027e-10	2.74458e-06	12.034
CXCL3	1.18895	1.87145	7.94037	3.10914e-09	1.01005e-05	10.722
TMEM71	1.70592	1.77839	6.63643	1.33268e-07	0.000236151	7.35287
PKD1L2	1.97325	1.92317	6.41298	2.5766e-07	0.000333663	6.75583
LEFTY2	2.53807	3.20564	6.41168	2.5865e-07	0.000333663	6.75235
MEF2C	2.0385	2.71466	6.23794	4.32822e-07	0.000496269	6.2851
IFIT3	1.43726	2.86845	6.11491	6.23848e-07	0.000635858	5.95285
CNTNAP2	-1.1676	3.90027	-6.08346	6.85051e-07	0.000635858	5.86773
CRABP1	-1.2034	3.04069	-5.76156	1.78891e-06	0.00143772	4.99347
ICAM1	1.1816	1.82732	5.75141	1.84399e-06	0.00143772	4.96582
TDRD7	1.30653	2.75265	5.63254	2.63024e-06	0.00197187	4.64182
IFIH1	2.28138	3.16649	5.46815	4.29944e-06	0.00279349	4.19314
TNFAIP3	1.21104	1.9158	5.2789	7.56908e-06	0.00371707	3.6763
FRZB	-1.23805	2.51578	-5.22638	8.85443e-06	0.00420953	3.53292
ID2	1.00932	3.42824	5.03665	1.55927e-05	0.00559815	3.01545
IFIT2	2.39932	3.34091	5.03543	1.56494e-05	0.00559815	3.01212
SHISA2	1.11588	3.13653	4.99098	1.78639e-05	0.00610883	2.89108
PLA2G2F	1.07068	2.07747	4.96722	1.91729e-05	0.00633422	2.8264
UBD	1.08267	1.76722	4.85031	2.71381e-05	0.0075568	2.50862
IFI6	1.65829	4.2031	4.43575	9.22129e-05	0.0184873	1.39046
WNT8B	-1.23503	2.00196	-4.35628	0.000116335	0.0201656	1.17826
IFNB1	2.46682	2.71563	4.34302	0.000120925	0.0201656	1.14293
KCNV1	1.64366	2.59522	4.22405	0.000170921	0.0248626	0.827194
HIF3A	-1.01388	2.29772	-4.11402	0.000234936	0.0298538	0.537221
NEUROG2	-1.09351	3.83366	-4.11126	0.000236814	0.0298538	0.529968
TNC	1.08683	2.67339	4.10962	0.000237936	0.0298538	0.525662
C4orf32	1.01391	2.31635	3.96089	0.000364516	0.0379954	0.137389
USP41	1.34046	2.46552	3.95704	0.000368546	0.038009	0.127389
HES5	-1.21861	3.5966	-3.85418	0.00049373	0.0461035	-0.138334
DHX58	1.31337	2.7706	3.81199	0.000556293	0.0495126	-0.246631
